# Supplementary material for: Enhancing Whole-Brain Magnetic Field Homogeneity for 3D-Magnetic Resonance Spectroscopic Imaging with a Novel Unified Coil: A Preliminary Study
Source: Cancers (Basel). 2024 Mar 21;16(6):1233. doi: 10.3390/cancers16061233 (PMC10969602; doi:10.3390/cancers16061233)
Supplement: Supplementary file 1 [file cancers-16-01233-s001.zip]

Archive with 1 entries (1 files):
- cancers-2892308-supplementary.pdf
